# Supplementary material for: Modified PEG-Lipids Enhance the Nasal Mucosal Immune Capacity of Lipid Nanoparticle mRNA Vaccines
Source: Pharmaceutics. 2024 Nov 7;16(11):1423. doi: 10.3390/pharmaceutics16111423 (PMC11597600; doi:10.3390/pharmaceutics16111423)
Supplement: Supplementary file 1 [file pharmaceutics-16-01423-s001.zip]

Archive with 1 entries (1 files):
- pharmaceutics-3252171-supplementary.pdf
